# Supplementary material for: The vitellogenin genes in Cynops orientalis: New insights on the evolution of the vtg gene family in amphibians
Source: J Exp Zool B Mol Dev Evol. 2021 Jun 25;336(7):554–61. doi: 10.1002/jez.b.23067 (PMC8596760; doi:10.1002/jez.b.23067)
Supplement: Supplementary file 2 — Supporting information. [file JEZ-336-554-s001.xlsx]

## Sheet: Foglio1
Table S1. Complete list of accession numbers of sequences used in the phylogenetic analysis
Class	Order	Species	Vtg	Accession number
Mammalia	Monotremata	Ornithorhynchus anatinus		XP_001513824
Sauropsida	Testudines	Pelodiscus sinensis	1†	XP_006136373
			2†	ENSPSIP00000019281
			3†	XP_014427569
Aves	Galliformes	Gallus gallus	I	ENSGALP00000044130
			II	ENSGALP00000002888
			III	ENSGALP00000002886
	Passeriformes	Taeniopygia guttata	1†	XP_002188035
			2†	XP_002186993
			3†	XP_002187307
		Ficedula albicollis	1†	ENSFALT00000006221
			2†	ENSFALT00000006454
			3†	ENSFALT00000006342
Amphibia	Anura	Xenopus laevis	Vtga2	XB-GENE-5791437
			Vtgb1L	XB-GENE-5749200
			Vtgb1S	XB-Gene-17342380
			Xelaev16011543m	Scaffold137809:1908899..1923184
				XM_018258149.1
		Xenopus tropicalis	1†	XP_002931743
			2†	XP_002931744
			A2	XP_004913968
	Caudata	Andrias davidianus		AKN59013.1
		Cynops orientalis	VtgCoI	MZ064525
			VtgCoII	MZ064526
			VtgCoIII	MZ064527
			VtgCoIV	MZ064528
	Gymnophiona	Microcaecilia unicolor	A2-like a	XP_030061631
			A2-like b	XP_030061650
		Rhinatrema bivittatum	A2-like a	XP_029473518
			A2-like b	XP_029474479
Sarcopterygii	Coelacanthiformes	Latimetia menadoensis	ABI	CCG55373.1
			ABII	CCG55374.1
			ABIII	CCG55372.1
		Latimetia chalumnae	ABI	ENSLACP00000017302
			ABII	ENSLACP00000016946
			ABIII	ENSLACP00000015287
		Protopterus annectens	1	MH817464
			2	MH817465
			3	MH817466
			4	MH817467
Actinopterygii	Lepisosteiformes	Lepisosteus oculatus	Vtg5	ENSLOCP00000012416
				ENSLOCP00000012351
				ENSLOCP00000010349
Acanthopterygii	Beloniformes	Oryzias latipes	Aa1	BAB79696
			Vit6	ENSORLP00000007793
			C vtg3	ENSORLP00000008173
			Aa2	XP_004067780.1
	Tetraodontiformes	Takigufu rubripes	C	ENSTRUP00000009572
			1	ENSTRUP00000044803
			2	ENSTRUP00000044806
	Gasterosteiformes	Gasterosteus aculeatus	Aa	ENSGACP00000012923
			Ab	ENSGACP00000012842
			Vtg3	ENSGACP00000012536
	Pleuronectiformes	Verasper moseri	Aa	BAD93695
			Ab	BAD93696
Elopomorpha	Anguilliformes	Anguilla japonica	Ae1	AAV48826
			Ae2	AAR82899
			Ae3	AAR82898
Ostariophysi	Cypriniformes	Danio rerio	Vtg1 (Ao1)	AAK94945
			Vtg3 (C)	AAG30407
			Vtg4 (Ao1)	ENSDARP00000072764
			Vtg5 (Ao1)	ENSDARP00000061222
			Vtg6 (Ao1)	ENSDARP00000095999
			Vtg7 (Ao2)	ENSDARP00000072678
			Vtg8 (Ao2)	ENSDARP00000072780
			Vtg2 (Ao2)	ENSDARP00000061164
Chondrostei	Acipenseriformes	Acipenser schrenckii	AB1	AOH96642.1
			AB2a	AOH96643.1
			AB2b	AOH96644.1
Hyperoartia	Petromyzontiformes	Ichthyomyzon unicuspis		AAA49327
Chondrichthyes	Chimaeriformes	Callorhinchus milii	1†	ENSCAMG00000008231
			2†	ENSCAMG00000008259
			VtgC	ENSCAMG00000008386
† Numbers indicate different sequences of the same species present in the phylogenetic tree.
